# Supplementary material for: GS9 acts as a transcriptional activator to regulate rice grain shape and appearance quality
Source: Nat Commun. 2018 Mar 27;9:1240. doi: 10.1038/s41467-018-03616-y (PMC5869696; doi:10.1038/s41467-018-03616-y)
Supplement: Supplementary file 3 — Supplementary Data 1(XLSX 31 kb) [file 41467_2018_3616_MOESM3_ESM.xlsx]

## Sheet: Sheet1
Supplementary Data 1. A list of global differentially expressed genes (DEGs) in young panicles between NIL-gs9 (gs9) and Nipponbare (NPB).
The database contains a list of significantly (FDR < 0.05) up- or down-regulated genes with 2-fold or 1/2-fold change, respectively, in NIL-gs9 (gs9) compared to Nipponbare (NPB).
Transcripts	BaseMean_NPB	BaseMean_gs9	Fold Change	P val	FDR	Up/Down	Gene product
LOC_Os01g02270.1	431.515	8.79401	0.0203794	1.55735e-56	2.5337e-53	Down	expressed protein
LOC_Os01g06640.2	120.629	244.645	2.02807	0.000298483	0.0468266	Up	basic helix-loop-helix, putative, expressed
LOC_Os01g10530.1	14.7701	284.077	19.2332	6.41391e-05	0.0127171	Up	expressed protein
LOC_Os01g12710.2	16.3606	156.267	9.5514	1.7811e-05	0.00427532	Up	oxidoreductase, short chain dehydrogenase/reductase family domain containing protein, expressed
LOC_Os01g37000.1	1.82214	151.759	83.2861	7.78376e-05	0.0151291	Up	carboxyl-terminal peptidase, putative, expressed
LOC_Os01g40690.2	494.87	216.067	0.436615	6.47813e-08	2.58695e-05	Down	holocarboxylase synthetase, putative, expressed
LOC_Os01g46169.3	57.872	190.008	3.28325	1.29156e-06	0.000423391	Up	GDSL-like lipase/acylhydrolase, putative, expressed
LOC_Os01g46570.3	54.1301	508.08	9.38627	4.90391e-05	0.0103564	Up	CTP synthase, putative, expressed
LOC_Os01g47410.2	230.419	982.941	4.26588	3.94768e-21	3.76978e-18	Up	aspartic proteinase oryzasin-1 precursor, putative, expressed
LOC_Os01g65100.2	63.2164	275.745	4.36193	5.9708e-12	3.59287e-09	Up	peptide transporter, putative, expressed
LOC_Os02g01270.1	139.772	12.6454	0.0904715	2.26542e-12	1.40159e-09	Down	START domain containing protein, expressed
LOC_Os02g01410.1	42.8433	2.09033	0.04879	7.2468e-06	0.00199482	Down	expressed protein
LOC_Os02g01840.1	61.6404	8.58303	0.139243	2.18354e-05	0.00510194	Down	retrotransposon protein, putative, unclassified, expressed
LOC_Os02g01870.1	1315.04	99.5125	0.0756728	1.99417e-89	3.98172e-86	Down	expressed protein
LOC_Os02g02130.1	2915.85	1440.5	0.494026	2.05926e-05	0.00483728	Down	ribosomal protein L37, putative, expressed
LOC_Os02g02240.1	1.49702	1169.03	780.908	3.0592e-184	4.47938e-180	Up	expressed protein
LOC_Os02g02400.1	605.365	269.933	0.445901	2.11148e-09	1.01924e-06	Down	catalase isozyme A, putative, expressed
LOC_Os02g02550.1	95.5157	233.779	2.44754	2.05727e-05	0.00483728	Up	peptidyl-prolyl cis-trans isomerase, FKBP-type, putative, expressed
LOC_Os02g02660.1	7.49161	430.322	57.4405	5.19845e-60	9.13408e-57	Up	retrotransposon protein, putative, unclassified, expressed
LOC_Os02g02670.1	1559.2	544.473	0.3492	6.63508e-26	6.77812e-23	Down	NBS-LRR disease resistance protein, putative, expressed
LOC_Os02g03640.1	38.6531	1578.37	40.8344	6.69983e-160	3.27004e-156	Up	expressed protein
LOC_Os02g04690.1	64.1235	197.58	3.08124	5.58869e-06	0.00160454	Up	cycloartenol synthase, putative, expressed
LOC_Os02g06480.2	61.0445	156.039	2.55615	0.000208109	0.0347589	Up	SCO1 protein homolog, mitochondrial precursor, putative, expressed
LOC_Os02g20934.1	788.484	305.764	0.387788	5.80861e-14	3.92546e-11	Down	expressed protein
LOC_Os02g38494.1	839.779	13.4633	0.016032	1.60225e-106	3.9101e-103	Down	protein phosphatase 2C, putative, expressed
LOC_Os02g38580.1	817.45	1750.98	2.142	1.02968e-16	7.53846e-14	Up	protein phosphatase 2C, putative, expressed
LOC_Os02g39840.3	97.6272	25.1366	0.257475	0.000144178	0.0258502	Down	eukaryotic initiation factor iso-4F subunit p82-34, putative, expressed
LOC_Os02g42950.2	233.801	87.2453	0.373161	4.44395e-06	0.00131898	Down	YABBY domain containing protein, putative, expressed
LOC_Os02g57040.2	5014.12	1654.54	0.329976	2.386e-20	2.23e-17	Down	dehydrogenase, putative, expressed
LOC_Os02g58230.2	386.053	176.344	0.456786	1.76547e-05	0.00426109	Down	C2 domain containing protein, putative, expressed
LOC_Os03g05334.1	291.389	926.405	3.17927	1.26209e-06	0.000419788	Up	expressed protein
LOC_Os03g06630.2	40.9032	135.922	3.32302	1.4841e-05	0.00365217	Up	heat stress transcription factor, putative, expressed
LOC_Os03g07150.2	36.0937	257.853	7.14399	2.99222e-05	0.00670608	Up	OsPP2Ac-5 - Phosphatase 2A isoform 5 belonging to family 2, expressed
LOC_Os03g08440.2	1318.54	479.694	0.363808	0.000205371	0.0344325	Down	ribosomal protein S2, putative, expressed
LOC_Os03g53550.1	48.6855	222.388	4.56784	9.17595e-11	5.0384e-08	Up	retrotransposon protein, putative, unclassified, expressed
LOC_Os03g55140.1	21.0968	83.2229	3.94482	0.000237315	0.0388154	Up	transducin family protein, putative, expressed
LOC_Os03g56840.2	45.4311	5.97677	0.131557	0.000231308	0.038198	Down	GTP-binding protein, putative, expressed
LOC_Os04g47720.1	22.1906	85.3375	3.84566	0.000243561	0.0394794	Up	cis-zeatin O-glucosyltransferase, putative, expressed
LOC_Os04g56160.2	1558.73	3240.09	2.07868	7.04284e-06	0.00197051	Up	plasma membrane ATPase, putative, expressed
LOC_Os04g57700.2	13.9502	83.9127	6.01514	1.24128e-05	0.00322637	Up	expressed protein
LOC_Os05g16160.1	41.2775	0.842728	0.0204162	4.77e-05	0.0101912	Down	malonyl-CoA isoflavone 7-O-glucoside-6-O-malonyltransferase, putative, expressed
LOC_Os05g25080.2	0.343731	23.3329	67.8812	0.000101547	0.0188213	Up	transposon protein, putative, unclassified, expressed
LOC_Os05g35520.3	115.49	36.734	0.318071	0.000232351	0.0382266	Down	deoxynucleoside kinase family, putative, expressed
LOC_Os06g01630.2	64.4001	218.456	3.39217	2.54143e-06	0.000808966	Up	2-oxo acid dehydrogenases acyltransferase domain containing protein, expressed
LOC_Os06g01710.1	43.5878	0.280909	0.00644468	4.50999e-08	1.83435e-05	Down	expressed protein
LOC_Os06g01720.1	197.809	3.29774	0.0166713	7.03325e-29	7.72374e-26	Down	expressed protein
LOC_Os06g01800.1	276.049	34.5388	0.125118	2.88729e-18	2.39301e-15	Down	expressed protein
LOC_Os06g01810.1	453.868	113.846	0.250834	2.73795e-16	1.97164e-13	Down	expressed protein
LOC_Os06g01890.1	304.447	42.8596	0.140778	8.96577e-19	7.87679e-16	Down	MADS-box transcription factor, putative, expressed
LOC_Os06g01966.1	386.132	856.377	2.21784	1.74686e-11	1.00966e-08	Up	auxin-induced protein 5NG4, putative, expressed
LOC_Os06g02210.1	398.259	137.644	0.345615	1.4958e-09	7.30068e-07	Down	bark storage protein A precursor, putative, expressed
LOC_Os06g02490.1	52.5672	221.757	4.21853	1.7851e-06	0.000580844	Up	acyl CoA binding protein, putative, expressed
LOC_Os06g02500.1	1254.09	621.257	0.495385	1.58729e-12	9.96069e-10	Down	superoxide dismutase, chloroplast, putative, expressed
LOC_Os06g02510.3	127.837	512.486	4.0089	3.87414e-17	2.9856e-14	Up	ribosomal protein L13, putative, expressed
LOC_Os06g02770.1	331.137	4.52104	0.0136531	1.49753e-08	6.57822e-06	Down	expressed protein
LOC_Os06g02780.1	2020.19	52.7452	0.026109	1.82437e-181	2.00348e-177	Down	aspartic protease, putative, expressed
LOC_Os06g02800.1	286.481	4.84294	0.0169049	8.37695e-20	7.66613e-17	Down	expressed protein
LOC_Os06g02810.1	217.279	4.97749	0.0229083	7.46062e-30	8.40314e-27	Down	expressed protein
LOC_Os06g02830.1	847.318	20.4183	0.0240976	5.79634e-98	1.27308e-94	Down	expressed protein
LOC_Os06g02870.1	231.907	2.51719	0.0108543	1.33897e-35	1.6338e-32	Down	expressed protein
LOC_Os06g02900.1	3790.43	563.397	0.148637	3.13073e-45	4.04482e-42	Down	aspartic proteinase nepenthesin-2 precursor, putative, expressed
LOC_Os06g02960.1	1.19009	49.637	41.7085	5.60205e-05	0.0114991	Up	expressed protein
LOC_Os06g03030.1	145.49	5.03967	0.0346392	1.78308e-18	1.53579e-15	Down	expressed protein
LOC_Os06g03050.1	122.098	6.26867	0.0513412	4.06606e-14	2.83508e-11	Down	expressed protein
LOC_Os06g03165.1	368.653	1.39355	0.00378012	1.1444e-61	2.09459e-58	Down	expressed protein
LOC_Os06g03200.1	126.328	35.1946	0.278598	2.45505e-05	0.00561683	Down	expressed protein
LOC_Os06g03540.1	474.531	148.786	0.313543	7.20976e-13	4.6574e-10	Down	oligopeptide transporter, putative, expressed
LOC_Os06g04130.2	256.24	571.906	2.23192	2.94523e-09	1.39113e-06	Up	lung seven transmembrane domain containing protein, putative, expressed
LOC_Os06g04190.2	171.087	41.9222	0.245034	1.13043e-07	4.28072e-05	Down	rad1, putative, expressed
LOC_Os06g04195.1	46.5828	0.842728	0.018091	1.98856e-07	7.40266e-05	Down	expressed protein
LOC_Os06g04200.3	44.1523	1.05331	0.0238563	4.46838e-07	0.0001633	Down	starch synthase, putative, expressed
LOC_Os06g06580.1	0.975381	295.169	302.619	2.69473e-52	3.94571e-49	Up	expressed protein
LOC_Os06g12170.1	1740.91	2.81154	0.00161498	1.29674e-47	1.78006e-44	Down	expressed protein
LOC_Os06g16500.1	91.6886	20.3031	0.221436	0.000127179	0.0232774	Down	expressed protein
LOC_Os06g34780.1	17.6218	185.124	10.5054	4.81604e-16	3.41216e-13	Up	expressed protein
LOC_Os06g34790.1	5740.94	2562.12	0.44629	1.24579e-13	8.29148e-11	Down	DUF538 domain containing protein, putative, expressed
LOC_Os06g35165.1	7.66871	66.4782	8.66876	4.36699e-06	0.00131352	Up	expressed protein
LOC_Os06g35630.1	2.38751	36.5149	15.2941	6.44839e-05	0.0127171	Up	reticuline oxidase-like protein precursor, putative, expressed
LOC_Os06g35850.2	48.4502	140.194	2.89357	9.31819e-05	0.0174923	Up	lectin protein kinase family protein, putative, expressed
LOC_Os06g36220.1	938.075	454.093	0.484069	1.18153e-10	6.32941e-08	Down	OsFBX198 - F-box domain containing protein, expressed
LOC_Os06g36360.2	1659.61	383.939	0.231342	4.33852e-47	5.77509e-44	Down	expressed protein
LOC_Os06g36380.1	108.919	14.2384	0.130724	3.15965e-08	1.32185e-05	Down	expressed protein
LOC_Os06g41120.1	4345.55	1967.08	0.452665	1.10544e-07	4.22248e-05	Down	expressed protein
LOC_Os07g11150.1	21.0184	374.624	17.8236	5.18303e-38	6.505e-35	Up	expressed protein
LOC_Os07g26100.1	7.79813	115.171	14.769	0.000194293	0.0336013	Up	expressed protein
LOC_Os07g31250.1	59.3661	181.851	3.06321	5.3644e-06	0.00157095	Up	OsWAK69 - OsWAK receptor-like cytoplasmic kinase OsWAK-RLCK, expressed
LOC_Os07g42632.3	17.925	86.1027	4.8035	5.15273e-05	0.0106265	Up	folic acid synthesis protein, putative, expressed
LOC_Os08g04920.7	10.4411	61.7186	5.91111	0.000270208	0.04285	Up	OsDegp11 - Putative Deg protease homologue, expressed
LOC_Os08g07970.2	7.8318	50.6131	6.46251	0.00026502	0.0424874	Up	transcription factor, putative, expressed
LOC_Os08g10780.1	372.82	143.63	0.385253	3.47923e-08	1.44181e-05	Down	transposon protein, putative, unclassified, expressed
LOC_Os08g14880.4	543.421	64.1532	0.118054	5.26824e-14	3.6159e-11	Down	transposon protein, putative, unclassified, expressed
LOC_Os08g19694.1	17.8722	80.8193	4.52208	9.29102e-05	0.0174923	Up	NB-ARC domain containing protein, expressed
LOC_Os08g22604.1	202.455	84.0089	0.414952	5.66651e-05	0.0115773	Down	expressed protein
LOC_Os08g28214.3	236.689	91.033	0.38461	0.000104474	0.0192825	Down	tesmin/TSO1-like CXC domain containing protein, expressed
LOC_Os08g35305.1	0.632052	132.771	210.063	1.88982e-05	0.00451164	Up	expressed protein
LOC_Os09g01680.3	16.6735	126.305	7.57515	1.25184e-09	6.2488e-07	Up	DNA repair protein RAD51 homolog 4, putative, expressed
LOC_Os09g07320.1	164.745	44.3605	0.269268	6.2327e-07	0.000219027	Down	ethanol tolerance protein GEKO1, putative, expressed
LOC_Os09g20490.1	170.518	35.8856	0.21045	1.00017e-08	4.4831e-06	Down	transporter, putative, expressed
LOC_Os09g22410.3	0.687462	80.6522	117.319	3.03322e-12	1.85056e-09	Up	pyruvate kinase-like, putative, expressed
LOC_Os09g23540.1	304.195	3117.18	10.2473	4.4519e-137	1.62965e-133	Up	dehydrogenase, putative, expressed
LOC_Os09g23550.1	1587.46	4858.62	3.06062	1.89855e-51	2.69025e-48	Up	dehydrogenase, putative, expressed
LOC_Os09g23894.1	1736.2	37.5987	0.0216557	1.60449e-149	7.04806e-146	Down	expressed protein
LOC_Os09g25740.1	324.411	46.298	0.142714	2.06641e-19	1.85247e-16	Down	expressed protein
LOC_Os09g25880.1	1319.11	39.4764	0.0299266	4.87439e-126	1.52941e-122	Down	expressed protein
LOC_Os09g25934.1	131.138	8.21914	0.0626756	5.46028e-13	3.57991e-10	Down	expressed protein
LOC_Os09g25950.1	1663.15	536.764	0.322739	1.05153e-30	1.21554e-27	Down	regulator protein, putative, expressed
LOC_Os09g26530.1	727.768	9.11836	0.0125292	3.1528e-96	6.59491e-93	Down	expressed protein
LOC_Os09g26540.2	1063.08	121.695	0.114474	6.19106e-60	1.04598e-56	Down	expressed protein
LOC_Os09g26550.2	2501.7	989.15	0.395392	1.07235e-27	1.12155e-24	Down	protease Do-like 14, putative, expressed
LOC_Os09g26554.1	1318.08	35.7054	0.0270889	8.09671e-131	2.73588e-127	Down	expressed protein
LOC_Os09g26560.2	7.36299	365.364	49.6216	5.0319e-09	2.3267e-06	Up	expressed protein
LOC_Os09g27590.1	873.966	89.1946	0.102057	1.28125e-55	2.01006e-52	Down	expressed protein
LOC_Os09g27734.1	1814.33	139.659	0.0769753	7.48392e-112	1.9338e-108	Down	expressed protein
LOC_Os09g27744.1	2088.07	52.1865	0.0249927	1.80776e-140	7.21904e-137	Down	expressed protein
LOC_Os09g27750.1	53.2328	460.499	8.65067	9.47425e-18	7.56683e-15	Up	1-aminocyclopropane-1-carboxylate oxidase 1, putative, expressed
LOC_Os09g27820.1	647.182	235.655	0.364125	0.000199689	0.0342647	Down	1-aminocyclopropane-1-carboxylate oxidase protein, putative, expressed
LOC_Os09g27970.5	1955.86	888.789	0.454425	4.45494e-18	3.62393e-15	Down	expressed protein
LOC_Os09g28370.1	276.326	14.3227	0.0518327	1.4958e-28	1.60258e-25	Down	retrotransposon protein, putative, unclassified, expressed
LOC_Os09g28510.1	226.83	566.191	2.49611	3.22243e-11	1.81477e-08	Up	EF hand family protein, putative, expressed
LOC_Os09g28630.1	60.369	178.62	2.95881	1.31741e-05	0.00336067	Up	gibberellin receptor, putative, expressed
LOC_Os09g28890.2	97.3977	231.687	2.37877	2.45e-05	0.00561683	Up	transposon protein, putative, CACTA, En%2FSpm sub-class, expressed
LOC_Os09g29270.1	7263.55	169.752	0.0233704	3.5734e-243	1.56969e-238	Down	expressed protein
LOC_Os09g29360.1	829.992	404.843	0.487768	1.30518e-09	6.44186e-07	Down	helix-loop-helix DNA-binding protein, putative, expressed
LOC_Os09g36470.1	130.86	354.331	2.70772	2.63338e-08	1.12307e-05	Up	retrotransposon protein, putative, unclassified, expressed
LOC_Os10g05820.1	69.9085	198.132	2.83416	2.32408e-05	0.00540157	Up	POEI5 - Pollen Ole e I allergen and extensin family protein precursor, expressed
LOC_Os10g14180.9	5.97518	102.368	17.1322	1.1479e-11	6.72316e-09	Up	expressed protein
LOC_Os10g16990.2	116.767	34.0888	0.291938	6.48492e-05	0.0127171	Down	expressed protein
LOC_Os10g30580.2	71.9719	935.074	12.9922	2.00412e-35	2.37932e-32	Up	cell division control protein 48 homolog E, putative, expressed
LOC_Os10g42710.6	155.159	340.192	2.19254	6.38532e-06	0.0018096	Up	RCD1, putative, expressed
LOC_Os11g06820.1	1218.61	545.868	0.447942	6.97226e-06	0.00196327	Down	transmembrane amino acid transporter protein, putative, expressed
LOC_Os11g09979.1	0.288321	60.4249	209.575	2.24617e-11	1.2814e-08	Up	expressed protein
LOC_Os11g34050.1	32.3381	1.82856	0.0565451	0.000239426	0.0389528	Down	retrotransposon, putative, centromere-specific, expressed
LOC_Os11g36430.2	61.0785	181.537	2.97219	1.48824e-05	0.00365217	Up	zinc finger, C3HC4 type domain containing protein, expressed
LOC_Os11g39660.1	0.288321	37.4555	129.909	4.77928e-05	0.0101912	Up	transposon protein, putative, Ac/Ds sub-class, expressed
LOC_Os11g42880.1	52.5647	136.914	2.60467	0.000269902	0.04285	Up	expressed protein
LOC_Os11g45295.1	2.22128	109.765	49.4153	9.35491e-10	4.72337e-07	Up	retrotransposon protein, putative, unclassified, expressed
LOC_Os11g47570.1	1.64464	33.4866	20.3611	0.000181665	0.0315415	Up	glycosyl hydrolase, putative, expressed
LOC_Os12g03470.1	6.45647	47.9174	7.42161	0.000146995	0.0262482	Up	alpha-N-arabinofuranosidase A, putative, expressed
LOC_Os12g06335.1	13.3364	345.275	25.8897	1.39293e-05	0.00347655	Up	expressed protein
LOC_Os12g10540.4	130.937	25.5348	0.195016	5.90285e-07	0.000212536	Down	OsMADS13 - MADS-box family gene with MIKCc type-box, expressed
LOC_Os12g29220.1	73.6167	175.8	2.38804	0.000165027	0.029113	Up	nodulin MtN3 family protein, putative, expressed
LOC_Os12g38660.1	607.168	1253.06	2.06378	1.22352e-06	0.000413428	Up	expressed protein
