# Supplementary material for: GS9 acts as a transcriptional activator to regulate rice grain shape and appearance quality
Source: Nat Commun. 2018 Mar 27;9:1240. doi: 10.1038/s41467-018-03616-y (PMC5869696; doi:10.1038/s41467-018-03616-y)
Supplement: Supplementary file 4 — Supplementary Data 2(XLSX 18 kb) [file 41467_2018_3616_MOESM4_ESM.xlsx]

## Sheet: Sheet1
Supplementary Data 2. Comparison of transcript abundance of rice OFP genes, and genes involved in BR signal pathway in young panicles between NIL-gs9 (gs9) and Nipponbare (NPB).
All the data were from the RNA-sequencing analyses as mentioned in Methods.
Transcripts	BaseMean_NPB	BaseMean_gs9	Fold Change	P val	Gene product
Rice OFP genes
LOC_Os01g12690.1	595.84	629.754	1.05692	0.623176	OsOFP1/DUF623 domain containing protein, expressed
LOC_Os01g40970.1	2.5092	3.29774	1.31426	0.906392	OsOFP2/DUF623 domain containing protein, expressed
LOC_Os01g43610.1	151.984	151.004	0.993552	0.950402	OsOFP3/DUF623 domain containing protein, expressed
LOC_Os01g53160.1	521.85	547.396	1.04895	0.731716	OsOFP4/DUF623 domain containing protein, expressed
LOC_Os01g54570.1	271.768	223.678	0.823047	0.247483	OsOFP5/DUF623 domain containing protein, expressed
LOC_Os01g60810.1	166.235	180.604	1.08643	0.686361	OsOFP6/DUF623 domain containing protein, expressed
LOC_Os01g64410.1	107.986	137.935	1.27734	0.341706	OsOFP7/DUF623 domain containing protein, expressed
LOC_Os01g64430.1	1444.84	1473.12	1.01958	0.739126	OsOFP8/DUF623 domain containing protein, expressed
LOC_Os02g45620.1	49.0103	51.7861	1.05664	0.80864	OsOFP9/DUF623 domain containing protein, expressed
LOC_Os03g03480.1	12.8351	16.0427	1.2499	0.780593	OsOFP10/DUF623 domain containing protein, expressed
LOC_Os03g06350.1	1059.81	983.765	0.928247	0.532133	OsOFP11/DUF623 domain containing protein, expressed
LOC_Os03g10150.1	168.981	163.596	0.968133	0.936419	OsOFP12/DUF623 domain containing protein, expressed
LOC_Os03g21870.1	83.6815	84.1741	1.00589	0.936894	OsOFP13/DUF623 domain containing protein, expressed
LOC_Os04g33870.1	1142.68	1216.73	1.06481	0.789243	OsOFP14/DUF623 domain containing protein, expressed
LOC_Os04g37510.1	42.1676	44.4333	1.05373	0.977545	OsOFP15/DUF623 domain containing protein, expressed
LOC_Os04g48830.1	339.738	340.74	1.00295	0.915288	OsOFP16/DUF623 domain containing protein, expressed
LOC_Os04g58820.1	472.276	282.989	0.599201	0.00786803	OsOFP17/DUF623 domain containing protein, expressed
LOC_Os05g12808.1	15.9179	12.7612	0.801693	0.787553	OsOFP18/DUF623 domain containing protein, expressed
LOC_Os05g25910.1	53.4229	44.0315	0.824207	0.672201	OsOFP19/DUF623 domain containing protein, expressed
LOC_Os05g36970.1	258.341	245.503	0.950303	0.774164	OsOFP20/DUF623 domain containing protein, expressed
LOC_Os05g36990.1	1232.53	1085.05	0.880348	0.175626	OsOFP21/DUF623 domain containing protein, expressed
LOC_Os05g39950.1	42.0722	50.8755	1.20924	0.604767	OsOFP22/DUF623 domain containing protein, expressed
LOC_Os05g44090.1	42.3089	24.7476	0.584927	0.272194	OsOFP23/DUF623 domain containing protein, expressed
LOC_Os07g48150.1	103.337	67.1741	0.650047	0.0988776	OsOFP24/DUF623 domain containing protein, expressed
LOC_Os08g01190.1	44.2046	47.3783	1.0718	0.816047	OsOFP25/DUF623 domain containing protein, expressed
LOC_Os10g29610.1	2.65683	7.20563	2.71212	0.438619	OsOFP26/DUF623 domain containing protein, expressed
LOC_Os10g38880.1	172.219	202.445	1.17551	0.407073	OsOFP27/DUF623 domain containing protein, expressed
LOC_Os11g05770.1	221.368	216.788	0.979313	0.88171	OsOFP28/DUF623 domain containing protein, expressed
LOC_Os11g05780.1	1025.61	935.229	0.911873	0.320971	OsOFP29/DUF623 domain containing protein, expressed
LOC_Os12g06150.1	586.607	696.593	1.18749	0.120119	OsOFP30/DUF623 domain containing protein, expressed
LOC_Os12g06160.1	2856.05	2984.82	1.04508	0.582409	OsOFP31/DUF623 domain containing protein, expressed
Genes involved in BR signal pathway
LOC_Os01g07630.1	5760.64	5310.98	0.921943	0.262908	BRASSINOSTEROID INSENSITIVE 1-associated receptor kinase 1 precursor, putative, expressed
LOC_Os01g10040.1/D2	132.259	138.459	1.04688	0.732371	cytochrome P450, putative, expressed
LOC_Os01g10040.2/D2	155.419	168.336	1.08312	0.758418
LOC_Os01g14510.1	116.386	123.519	1.06129	0.792443	BRASSINOSTEROID INSENSITIVE 1 precursor, putative, expressed
LOC_Os01g17250.1	4410.03	4254.61	0.964757	0.595424	BRASSINOSTEROID INSENSITIVE 1-associated receptor kinase 1 precursor, putative, expressed
LOC_Os01g52050.1/D61	9330.88	9569.91	1.02562	0.673536	systemin receptor SR160 precursor, putative, expressed
LOC_Os01g59440.1	7105.6	6715.3	0.945072	0.368842	BRASSINOSTEROID INSENSITIVE 1-associated receptor kinase 1 precursor, putative, expressed
LOC_Os01g59440.2	219.072	260.553	1.18935	0.396804
LOC_Os01g59440.3	198.46	134.572	0.678081	0.284476
LOC_Os01g63260.1	97.6769	90.5882	0.927426	0.850379	3-oxo-5-alpha-steroid 4-dehydrogenase, putative, expressed
LOC_Os02g06150.1	2.58362	0.848026	0.328232	0.671777	brassinosteroid LRR receptor kinase precursor, putative, expressed
LOC_Os02g09359.1	1527.18	1697.04	1.11123	0.224072	BRASSINOSTEROID INSENSITIVE 1-associated receptor kinase 1 precursor, putative, expressed
LOC_Os02g11020.1	392.008	400.305	1.02117	0.924144	cytochrome P450 72A1, putative, expressed
LOC_Os02g14120.1	1639.31	1609.73	0.981957	0.754844	BRASSINOSTEROID INSENSITIVE 1-associated receptor kinase 1 precursor, putative, expressed
LOC_Os02g18320.1	1176.45	1196.72	1.01723	0.812208	BRASSINOSTEROID INSENSITIVE 1-associated receptor kinase 1 precursor, putative, expressed
LOC_Os02g49600.1	1495.62	1484.17	0.992341	0.928637	BRASSINOSTEROID INSENSITIVE 1-associated receptor kinase 1 precursor, putative, expressed
LOC_Os03g12660.1	32.064	39.7208	1.2388	0.650135	cytochrome P450, putative, expressed
LOC_Os03g16010.1	14507.1	12971.3	0.894138	0.0568145	BRASSINOSTEROID INSENSITIVE 1-associated receptor kinase 1 precursor, putative, expressed
LOC_Os03g32580.1	1312.05	1365.12	1.04045	0.73588	BRASSINOSTEROID INSENSITIVE 1-associated receptor kinase 1 precursor, putative, expressed
LOC_Os03g40540.1	1109.86	1002.18	0.902981	0.257888	cytochrome P450, putative, expressed
LOC_Os03g44500.1/GL3.1	4298.05	4093.35	0.952375	0.596376	serine/threonine protein phosphatase, putative, expressed
LOC_Os03g49620.2	1387.04	1572.45	1.13367	0.24147	BRASSINOSTEROID INSENSITIVE 1-associated receptor kinase 1 precursor, putative, expressed
LOC_Os03g49620.3	337.566	140.139	0.415145	0.157534
LOC_Os03g49620.4	71.1456	90.7176	1.2751	0.397398
LOC_Os03g49620.5	87.0695	65.8934	0.756791	0.415505
LOC_Os03g49620.7	222.741	150.952	0.677702	0.260469
LOC_Os03g49620.8	17.8962	7.99717	0.446865	0.473269
LOC_Os04g38480.1	2555.78	2642.74	1.03403	0.631999	BRASSINOSTEROID INSENSITIVE 1-associated receptor kinase 1 precursor, putative, expressed
LOC_Os04g39430.1/D11	1781.72	1805.73	1.01347	0.990027	cytochrome P450, putative, expressed
LOC_Os04g39430.2/D11	13.6564	40.0973	2.93616	0.0330994
LOC_Os05g06660.1/GS5	1104.44	1047.61	0.948544	0.533149	OsSCP26 - Putative Serine Carboxypeptidase homologue, expressed
LOC_Os05g06660.2/GS5	26.5515	34.5671	1.30189	0.62738
LOC_Os05g09520.1/GW5	136.861	121.276	0.886128	0.8201	IQ calmodulin-binding motif family protein, expressed
LOC_Os05g11730.1/GSK2	2043.22	2140	1.04737	0.581264	CGMC_GSK.7 - CGMC includes CDA, MAPK, GSK3, and CLKC kinases, expressed
LOC_Os05g41230.1	5.25905	4.85068	0.92235	1	BRASSINOSTEROID INSENSITIVE 1-associated receptor kinase 1 precursor, putative, expressed
LOC_Os06g03710.1/DLT	2606.66	2656.99	1.01931	0.73333	DELLA protein SLR1, putative, expressed
LOC_Os06g07070.1	486.298	507.998	1.04462	0.828847	BRASSINOSTEROID INSENSITIVE 1-associated receptor kinase 1 precursor, putative, expressed
LOC_Os06g12120.1	226.861	232.275	1.02387	0.902238	BRASSINOSTEROID INSENSITIVE 1-associated receptor kinase 1 precursor, putative, expressed
LOC_Os06g12210.1/BU1	9.19658	10.557	1.14793	0.944126	helix-loop-helix DNA-binding domain containing protein, expressed
LOC_Os06g16300.1	71.2439	102.575	1.43978	0.204821	BRASSINOSTEROID INSENSITIVE 1-associated receptor kinase 1 precursor, putative, expressed
LOC_Os06g16300.3	1.89616	11.7982	6.22216	0.373382
LOC_Os06g16330.1	697.337	713.999	1.02389	0.834485	BRASSINOSTEROID INSENSITIVE 1-associated receptor kinase 1 precursor, putative, expressed
LOC_Os07g39220.1/OsBZR1	2720.65	3182.8	1.16987	0.16081	BES1/BZR1 homolog protein, putative, expressed
LOC_Os07g40630.1	147.258	186.325	1.26529	0.21455	BRASSINOSTEROID INSENSITIVE 1 precursor, putative, expressed
LOC_Os08g07760.1	6260.53	6080.46	0.971237	0.657489	BRASSINOSTEROID INSENSITIVE 1-associated receptor kinase 1 precursor, putative, expressed
LOC_Os08g17410.1	2940.82	2715.33	0.923321	0.344382	BRASSINOSTEROID INSENSITIVE 1 precursor, putative, expressed
LOC_Os11g04710.1	427.909	339.853	0.794216	0.106763	cytochrome P450, putative, expressed
LOC_Os11g05850.2/CYCT1.3	3871.46	3418.04	0.882882	0.10681	cyclin-T1-3, putative, expressed
LOC_Os11g08110.1	121.735	135.121	1.10996	0.541381	expressed protein
LOC_Os11g08110.2	459.319	414.306	0.902001	0.443478
LOC_Os11g31540.1	0.650254	2.51434	3.8667	0.677262	BRASSINOSTEROID INSENSITIVE 1-associated receptor kinase 1 precursor, putative, expressed
LOC_Os11g39370.1	63.423	99.8555	1.57444	0.0927242	BRASSINOSTEROID INSENSITIVE 1-associated receptor kinase 1 precursor, putative, expressed
LOC_Os11g39370.2	2.95683	3.06801	1.0376	1
LOC_Os12g04480.1	1179.02	1054.38	0.894287	0.277139	cytochrome P450, putative, expressed
LOC_Os12g06110.1	1.71865	0.696775	0.405419	0.869013	BRASSINOSTEROID INSENSITIVE 1-associated receptor kinase 1 precursor, putative, expressed
